# Supplementary material for: Establishment of the H8T-MG Meningioma Cell Line and Integrated Transcriptomics Reveal a Metabolic–Immune Signature in Diploid Transitional WHO Grade 1 Tumours
Source: Biomolecules. 2026 May 19;16(5):744. doi: 10.3390/biom16050744 (PMC13204870; doi:10.3390/biom16050744)
Supplement: Supplementary file 1 [file biomolecules-16-00744-s001.zip]

Archive with 4 entries (4 files):
- Supplementary Table S2.pdf
- Supplementary Table S4.pdf
- Supplementary Table S1.pdf
- Supplementary Table S3.pdf
